# Supplementary material for: Hand Eczema in the Polish Female Population
Source: J Clin Med. 2023 Sep 21;12(18):6102. doi: 10.3390/jcm12186102 (PMC10531572; doi:10.3390/jcm12186102)
Supplement: Supplementary file 1 [file jcm-12-06102-s001.zip]

Archive with 1 entries (1 files):
- jcm-2577871-supplementary.pdf
